# Supplementary material for: Genome-wide identification and comparative analysis of the PYL gene family in eight Rosaceae species and expression analysis of seeds germination in pear
Source: BMC Genomics. 2022 Mar 25;23:233. doi: 10.1186/s12864-022-08456-1 (PMC8957196; doi:10.1186/s12864-022-08456-1)
Supplement: Supplementary file 2 — Additional file 2. [file 12864_2022_8456_MOESM2_ESM.xlsx]

## Sheet: Sheet1
S_Table1. Gene features of all identified PYL genes in Arabidopsis and eight Rosaceae species
Species name	Gene ID/Name	Chromosome	Start (bp)	End (bp)	Protein Molecular Weight	Protein Isoelectric Point
Arabidopsis thaliana	AT4G17870/AtPYR1	Chr4			21.58 kDa	pH 5.62
	AT5G46790/AtPYL1	Chr5			25.37 kDa	pH 5.18
	AT2G26040/AtPYL2	Chr2			21.28 kDa	pH 5.32
	AT1G73000/AtPYL3	Chr1			23.29 kDa	pH 8.69
	AT2G38310/AtPYL4	Chr2			22.44 kDa	pH 6.94
	AT5G05440/AtPYL5	Chr5			22.67 kDa	pH 6.44
	AT2G40330/AtPYL6	Chr2			23.85 kDa	pH 6.65
	AT4G01026/AtPYL7	Chr4			23.68 kDa	pH 5.83
	AT5G53160/AtPYL8	Chr5			21.40 kDa	pH 6.51
	AT1G01360/AtPYL9	Chr1			20.90 kDa	pH 6.30
	AT4G27920/AtPYL10	Chr4			20.64 kDa	pH 6.51
	AT5G45860/AtPYL11	Chr5			17.81 kDa	pH 4.63
	AT5G45870/AtPYL12	Chr5			17.64 kDa	pH 4.64
	AT4G18620/AtPYL13	Chr4			18.13 kDa	pH 8.68
Fragaria vesca	FvH4_6g10740.1	Chr6	6448854	6449510	23.67 kDa	pH 8.50
	FvH4_2g32040.1	Chr2	24403715	24404290	21.11 kDa	pH 4.93
	FvH4_3g07710.1	Chr3	4531659	4532183	18.95 kDa	pH 6.87
	FvH4_3g07720.1	Chr3	4533325	4536864	40.90 kDa	pH 6.28
	FvH4_7g16220.1	Chr7	13938378	13943008	20.80 kDa	pH 7.00
	FvH4_7g25180.1	Chr7	19252638	19253291	23.26 kDa	pH 7.57
	FvH4_7g31130.1	Chr7	22526402	22528728	26.67 kDa	pH 9.75
	FvH4_5g22060.1	Chr5	13404874	13409616	25.83 kDa	pH 6.59
Malus domestica	MD01G1078900	Chr01	18591905	18595156	20.80 kDa	pH 6.95
	MD01G1158500	Chr01	26525621	26526244	22.75 kDa	pH 7.14
	MD01G1216100	Chr01	30907760	30910808	21.81 kDa	pH 6.42
	MD04G1165000	Chr04	25537282	25538961	27.67 kDa	pH 6.62
	MD05G1300200	Chr05	43348935	43349492	20.14 kDa	pH 6.23
	MD06G1034000	Chr06	4203793	4204413	22.91 kDa	pH 5.33
	MD07G1147700	Chr07	21577961	21580923	20.77 kDa	pH 6.79
	MD07G1227100	Chr07	30258592	30259215	22.75 kDa	pH 6.95
	MD07G1286000	Chr07	34791997	34794572	22.33 kDa	pH 6.51
	MD08G1043500	Chr08	3289893	3290498	22.12 kDa	pH 4.80
	MD12G1178800	Chr12	25923202	25925351	26.16 kDa	pH 8.25
	MD15G1060800	Chr15	4091781	4092389	22.04 kDa	pH 5.06
	MD16G1274400	Chr16	36690383	36691003	23.14 kDa	pH 5.34
Prunus avium	Pav_sc0004290.1_g030.1.mk	Chr1	30898272	30898871	21.80 kDa	pH 4.62
	Pav_sc0000591.1_g120.1.mk	Chr2	16579046	16582420	25.83 kDa	pH 7.25
	Pav_sc0000057.1_g050.1.mk	Chr2	21345529	21346167	23.10 kDa	pH 6.41
	Pav_sc0001335.1_g500.1.mk	Chr2	24045824	24048701	23.26 kDa	pH 9.47
	Pav_sc0000037.1_g470.1.mk	Chr4	3646853	3647344	17.90 kDa	pH 6.92
	Pav_sc0001341.1_g250.1.mk	Chr6	19549982	19550641	23.61 kDa	pH 8.16
Pyrus bretschneideri	Pbr042468.1/PbrPYL1	scaffold984.0	68401	69066	23.02 kDa	pH 4.86
	Pbr019827.1/PbrPYL2	Chr15	6628678	6629283	22.00 kDa	pH 4.92
	Pbr036422.1/PbrPYL3	Chr8	16922274	16922879	22.11 kDa	pH 4.69
	Pbr019415.1/PbrPYL4	Chr4	3219566	3221088	27.53 kDa	pH 6.99
	Pbr028222.1/PbrPYL5	Chr12	4887574	4888272	24.89 kDa	pH 7.90
	Pbr009570.1/PbrPYL6	Chr1	7313365	7313988	22.77 kDa	pH 7.14
	Pbr027457.1/PbrPYL7	Chr1	3651292	3653648	20.80 kDa	pH 6.95
	Pbr013616.1/PbrPYL8	Chr1	9460893	9463333	21.76 kDa	pH 6.23
	Pbr010794.1/PbrPYL9	Chr13	185820	188146	22.27 kDa	pH 6.72
	Pbr016128.1/PbrPYL10	Chr10	3588258	3588818	20.50 kDa	pH 7.92
	Pbr000497.1/PbrPYL11	Chr5	25029298	25029858	20.38 kDa	pH 6.87
Pyrus communis	pycom01g10720	Chr1	11529610	11531888	20.80 kDa	pH 6.95
	pycom12g16880	Chr12	19165260	19165958	24.95 kDa	pH 8.25
	pycom16g24460	Chr16	25927126	25927746	23.06 kDa	pH 5.13
	pycom04g14710	Chr4	17522843	17523790	23.35 kDa	pH 8.35
	pycom06g02810	Chr6	3415954	3416574	22.85 kDa	pH 5.00
	pycom07g14670	Chr7	16680214	16682250	20.68 kDa	pH 6.42
	pycom07g20570	Chr7	22602450	22603073	22.78 kDa	pH 7.14
Prunus mume	Pm002844	Chr1	21790797	21791456	23.74 kDa	pH 7.86
	Pm005489	Chr2	11300713	11301312	21.94 kDa	pH 4.70
	Pm010233	Chr3	3348540	3349031	17.95 kDa	pH 6.50
	Pm018396	Chr5	18075646	18078216	28.02 kDa	pH 7.55
	Pm018987	Chr5	21564951	21565598	23.53 kDa	pH 6.59
	Pm019775	Chr5	25685062	25694885	29.45 kDa	pH 8.96
	Pm023250	Chr7	3535730	3536555	24.59 kDa	pH 6.63
Prunus persica	Prupe.1G413500.1	Chr1	36028970	36030115	21.91 kDa	pH 4.81
	Prupe.2G185800.1	Chr2	22695124	22698497	20.60 kDa	pH 6.79
	Prupe.2G256700.1	Chr2	26852870	26853524	23.48 kDa	pH 7.00
	Prupe.2G308200.1	Chr2	29242997	29245962	21.41 kDa	pH 6.79
	Prupe.4G062100.1	Chr4	2972566	2974469	19.84 kDa	pH 6.78
	Prupe.5G036800.1	Chr5	4163933	4164568	23.51 kDa	pH 5.90
	Prupe.6G284000.1	Chr6	26397227	26397928	23.85 kDa	pH 7.31
Rubus occidentalis	Ro06_G05644	Chr6	29778945	29779786	26.95 kDa	pH 8.38
	Ro05_G07357	Chr5	12519456	12520088	23.40 kDa	pH 5.55
	Ro03_G05255	Chr3	40217782	40218574	20.57 kDa	pH 5.58
	Ro03_G05254	Chr3	40221423	40221905	17.57 kDa	pH 7.81
	Ro07_G18701	Chr7	1579472	1583480	20.80 kDa	pH 7.00
	Ro07_G04754	Chr7	36612269	36613876	26.94 kDa	pH 8.74
	Ro07_G34681	Chr7	38614964	38616251	21.60 kDa	pH 6.67
	Ro02_G04464	Chr2	4451393	4452079	21.36 kDa	pH 4.79
