# Supplementary material for: Genome-wide identification and comparative analysis of the PYL gene family in eight Rosaceae species and expression analysis of seeds germination in pear
Source: BMC Genomics. 2022 Mar 25;23:233. doi: 10.1186/s12864-022-08456-1 (PMC8957196; doi:10.1186/s12864-022-08456-1)
Supplement: Supplementary file 3 — Additional file 3. [file 12864_2022_8456_MOESM3_ESM.xlsx]

## Sheet: Sheet1
S_Table2. Collibearity relationship among PYL genes in the same species and Pyrus bretschneideri with other 7 Rosaceae species
Species name	Synteny Gene 1	Chromosome	Start (bp)	End (bp)	Chromosome	Synteny Gene 2	Start (bp)	End (bp)
Fragaria vesca	FvH4_7g16220.1	Fv_Chr7	13938378	13943008	FvH4_7g31130.1	Fv_Chr7	22526402	22528728
Malus domestica	MD01G1078900	Md_Chr1	18591905	18595156	MD01G1216100	Md_Chr1	30907760	30910808
	MD01G1078900	Md_Chr1	18591905	18595156	MD07G1147700	Md_Chr7	21577961	21580923
	MD01G1216100	Md_Chr1	30907760	30910808	MD07G1147700	Md_Chr7	21577961	21580923
	MD01G1158500	Md_Chr1	26525621	26526244	MD07G1227100	Md_Chr7	30258592	30259215
	MD01G1078900	Md_Chr1	18591905	18595156	MD07G1286000	Md_Chr7	34791997	34794572
	MD01G1216100	Md_Chr1	30907760	30910808	MD07G1286000	Md_Chr7	34791997	34794572
	MD07G1147700	Md_Chr7	21577961	21580923	MD07G1286000	Md_Chr7	34791997	34794572
	MD04G1165000	Md_Chr4	25537282	25538961	MD12G1178800	Md_Chr12	25923202	25925351
	MD07G1227100	Md_Chr7	30258592	30259215	MD12G1178800	Md_Chr12	25923202	25925351
	MD08G1043500	Md_Chr8	3289893	3290498	MD15G1060800	Md_Chr15	4091781	4092389
	MD06G1034000	Md_Chr6	4203793	4204413	MD16G1274400	Md_Chr16	36690383	36691003
Prunus avium	Pav_sc0000591.1_g120.1.mk	Pav_Chr2	16579046	16582420	Pav_sc0001335.1_g500.1.mk	Pav_Chr2	24045824	24048701
	Pav_sc0000057.1_g050.1.mk	Pav_Chr2	21345529	21346167	Pav_sc0001341.1_g250.1.mk	Pav_Chr6	19549982	19550641
Pyrus communis	pycom12g16880	Pc_Chr12	19165260	19165958	pycom04g14710	Pc_Chr4	17522843	17523790
	pycom16g24460	Pc_Chr16	25927126	25927746	pycom06g02810	Pc_Chr6	3415954	3416574
	pycom01g10720	Pc_Chr1	11529610	11531888	pycom07g14670	Pc_Chr7	16680214	16682250
Rubus occidentalis	Ro07_G18701	Ro_Chr7	1579472	1583480	Ro07_G34681	Ro_Chr7	38614964	38616251
Prunus mume	Pm018396	Pm_Chr5	18075646	18078216	Pm019775	Pm_Chr5	25685062	25694885
Prunus persica	Prupe.2G185800.1	Pp_Chr2	22695124	22698497	Prupe.2G308200.1	Pp_Chr2	29242997	29245962
Pyrus bretschneideri	PbrPYL2	Pbr_Chr15	6628678	6629283	PbrPYL3	Pbr_Chr8	16922274	16922879
	PbrPYL5	Pbr_Chr12	4887574	4888272	PbrPYL4	Pbr_Chr4	3219566	3221088
	PbrPYL7	Pbr_Chr1	3651292	3653648	PbrPYL8	Pbr_Chr1	9460893	9463333
	PbrPYL8	Pbr_Chr1	9460893	9463333	PbrPYL9	Pbr_Chr13	185820	188146
	PbrPYL10	Pbr_Chr10	3588258	3588818	PbrPYL11	Pbr_Chr5	25029298	25029858
	PbrPYL7	Pbr_Chr1	3651292	3653648	PbrPYL9	Pbr_Chr13	185820	188146
Pyrus bretschneideri and other 7 Rosaceae species	PbrPYL2	Pbr_Chr15	6628678	6629283	FvH4_2g32040.1	Fv_Chr2	24403715	24404290
	PbrPYL10	Pbr_Chr10	3588258	3588818	FvH4_3g07710.1	Fv_Chr3	4531659	4532183
	PbrPYL11	Pbr_Chr5	25029298	25029858	FvH4_3g07710.1	Fv_Chr3	4531659	4532183
	PbrPYL5	Pbr_Chr12	4887574	4888272	FvH4_6g10740.1	Fv_Chr6	6448854	6449510
	PbrPYL4	Pbr_Chr4	3219566	3221088	FvH4_6g10740.1	Fv_Chr6	6448854	6449510
	PbrPYL8	Pbr_Chr1	9460893	9463333	FvH4_7g16220.1	Fv_Chr7	13938378	13943008
	PbrPYL7	Pbr_Chr1	3651292	3653648	FvH4_7g16220.1	Fv_Chr7	13938378	13943008
	PbrPYL9	Pbr_Chr13	185820	188146	FvH4_7g16220.1	Fv_Chr7	13938378	13943008
	PbrPYL6	Pbr_Chr1	7313365	7313988	FvH4_7g25180.1	Fv_Chr7	19252638	19253291
	PbrPYL4	Pbr_Chr4	3219566	3221088	FvH4_7g25180.1	Fv_Chr7	19252638	19253291
	PbrPYL8	Pbr_Chr1	9460893	9463333	FvH4_7g31130.1	Fv_Chr7	22526402	22528728
	PbrPYL7	Pbr_Chr1	3651292	3653648	FvH4_7g31130.1	Fv_Chr7	22526402	22528728
	PbrPYL9	Pbr_Chr13	185820	188146	FvH4_7g31130.1	Fv_Chr7	22526402	22528728
	PbrPYL5	Pbr_Chr12	4887574	4888272	MD12G1178800	Md_Chr12	25923202	25925351
	PbrPYL10	Pbr_Chr10	3588258	3588818	Pav_sc0000037.1_g470.1.mk	Pav_Chr4	3646853	3647344
	PbrPYL11	Pbr_Chr5	25029298	25029858	Pav_sc0000037.1_g470.1.mk	Pav_Chr4	3646853	3647344
	PbrPYL6	Pbr_Chr1	7313365	7313988	Pav_sc0000057.1_g050.1.mk	Pav_Chr2	21345529	21346167
	PbrPYL4	Pbr_Chr4	3219566	3221088	Pav_sc0000057.1_g050.1.mk	Pav_Chr2	21345529	21346167
	PbrPYL8	Pbr_Chr1	9460893	9463333	Pav_sc0000591.1_g120.1.mk	Pav_Chr2	16579046	16582420
	PbrPYL7	Pbr_Chr1	3651292	3653648	Pav_sc0000591.1_g120.1.mk	Pav_Chr2	16579046	16582420
	PbrPYL9	Pbr_Chr13	185820	188146	Pav_sc0000591.1_g120.1.mk	Pav_Chr2	16579046	16582420
	PbrPYL8	Pbr_Chr1	9460893	9463333	Pav_sc0001335.1_g500.1.mk	Pav_Chr2	24045824	24048701
	PbrPYL7	Pbr_Chr1	3651292	3653648	Pav_sc0001335.1_g500.1.mk	Pav_Chr2	24045824	24048701
	PbrPYL9	Pbr_Chr13	185820	188146	Pav_sc0001335.1_g500.1.mk	Pav_Chr2	24045824	24048701
	PbrPYL5	Pbr_Chr12	4887574	4888272	Pav_sc0001341.1_g250.1.mk	Pav_Chr6	19549982	19550641
	PbrPYL4	Pbr_Chr4	3219566	3221088	Pav_sc0001341.1_g250.1.mk	Pav_Chr6	19549982	19550641
	PbrPYL2	Pbr_Chr15	6628678	6629283	Pav_sc0004290.1_g030.1.mk	Pav_Chr1	30898272	30898871
	PbrPYL5	Pbr_Chr12	4887574	4888272	Pm002844	Pm_Chr1	21790797	21791456
	PbrPYL4	Pbr_Chr4	3219566	3221088	Pm002844	Pm_Chr1	21790797	21791456
	PbrPYL2	Pbr_Chr15	6628678	6629283	Pm005489	Pm_Chr2	11300713	11301312
	PbrPYL10	Pbr_Chr10	3588258	3588818	Pm010233	Pm_Chr3	3348540	3349031
	PbrPYL11	Pbr_Chr5	25029298	25029858	Pm010233	Pm_Chr3	3348540	3349031
	PbrPYL8	Pbr_Chr1	9460893	9463333	Pm018396	Pm_Chr5	18075646	18078216
	PbrPYL7	Pbr_Chr1	3651292	3653648	Pm018396	Pm_Chr5	18075646	18078216
	PbrPYL9	Pbr_Chr13	185820	188146	Pm018396	Pm_Chr5	18075646	18078216
	PbrPYL6	Pbr_Chr1	7313365	7313988	Pm018987	Pm_Chr5	21564951	21565598
	PbrPYL4	Pbr_Chr4	3219566	3221088	Pm018987	Pm_Chr5	21564951	21565598
	PbrPYL8	Pbr_Chr1	9460893	9463333	Pm019775	Pm_Chr5	25685062	25694885
	PbrPYL7	Pbr_Chr1	3651292	3653648	Pm019775	Pm_Chr5	25685062	25694885
	PbrPYL9	Pbr_Chr13	185820	188146	Pm019775	Pm_Chr5	25685062	25694885
	PbrPYL2	Pbr_Chr15	6628678	6629283	Prupe.1G413500.1	Pp_Chr1	36028970	36030115
	Pm005489	Pbr_Chr2	11300713	11301312	Prupe.1G413500.1	Pp_Chr1	36028970	36030115
	PbrPYL8	Pbr_Chr1	9460893	9463333	Prupe.2G185800.1	Pp_Chr2	22695124	22698497
	PbrPYL7	Pbr_Chr1	3651292	3653648	Prupe.2G185800.1	Pp_Chr2	22695124	22698497
	PbrPYL9	Pbr_Chr13	185820	188146	Prupe.2G185800.1	Pp_Chr2	22695124	22698497
	PbrPYL6	Pbr_Chr1	7313365	7313988	Prupe.2G256700.1	Pp_Chr2	26852870	26853524
	PbrPYL8	Pbr_Chr1	9460893	9463333	Prupe.2G308200.1	Pp_Chr2	29242997	29245962
	PbrPYL7	Pbr_Chr1	3651292	3653648	Prupe.2G308200.1	Pp_Chr2	29242997	29245962
	PbrPYL9	Pbr_Chr13	185820	188146	Prupe.2G308200.1	Pp_Chr2	29242997	29245962
	PbrPYL10	Pbr_Chr10	3588258	3588818	Prupe.4G062100.1	Pp_Chr4	2972566	2974469
	Pm010233	Pbr_Chr3	3348540	3349031	Prupe.4G062100.1	Pp_Chr4	2972566	2974469
	Pm002844	Pbr_Chr1	21790797	21791456	Prupe.6G284000.1	Pp_Chr6	26397227	26397928
	PbrPYL5	Pbr_Chr12	4887574	4888272	Prupe.6G284000.1	Pp_Chr6	26397227	26397928
	PbrPYL4	Pbr_Chr4	3219566	3221088	Prupe.6G284000.1	Pp_Chr6	26397227	26397928
	PbrPYL8	Pbr_Chr1	9460893	9463333	pycom01g10720	Pc_Chr1	11529610	11531888
	PbrPYL7	Pbr_Chr1	3651292	3653648	pycom01g10720	Pc_Chr1	11529610	11531888
	PbrPYL9	Pbr_Chr13	185820	188146	pycom01g10720	Pc_Chr1	11529610	11531888
	PbrPYL5	Pbr_Chr12	4887574	4888272	pycom04g14710	Pc_Chr4	17522843	17523790
	PbrPYL4	Pbr_Chr4	3219566	3221088	pycom04g14710	Pc_Chr4	17522843	17523790
	PbrPYL8	Pbr_Chr1	9460893	9463333	pycom07g14670	Pc_Chr7	16680214	16682250
	PbrPYL7	Pbr_Chr1	3651292	3653648	pycom07g14670	Pc_Chr7	16680214	16682250
	PbrPYL9	Pbr_Chr13	185820	188146	pycom07g14670	Pc_Chr7	16680214	16682250
	PbrPYL6	Pbr_Chr1	7313365	7313988	pycom07g20570	Pc_Chr7	22602450	22603073
	PbrPYL5	Pbr_Chr12	4887574	4888272	pycom07g20570	Pc_Chr7	22602450	22603073
	PbrPYL5	Pbr_Chr12	4887574	4888272	pycom12g16880	Pc_Chr12	19165260	19165958
	PbrPYL4	Pbr_Chr4	3219566	3221088	pycom12g16880	Pc_Chr12	19165260	19165958
	PbrPYL2	Pbr_Chr15	6628678	6629283	Ro03_G05254	Ro_Chr3	40221423	40221905
	Pm005489	Pbr_Chr2	11300713	11301312	Ro03_G05254	Ro_Chr3	40221423	40221905
	PbrPYL10	Pbr_Chr10	3588258	3588818	Ro03_G05255	Ro_Chr3	40217782	40218574
	Pm010233	Pbr_Chr3	3348540	3349031	Ro03_G05255	Ro_Chr3	40217782	40218574
	Pm002844	Pbr_Chr1	21790797	21791456	Ro06_G05644	Ro_Chr6	29778945	29779786
	PbrPYL5	Pbr_Chr12	4887574	4888272	Ro06_G05644	Ro_Chr6	29778945	29779786
	PbrPYL4	Pbr_Chr4	3219566	3221088	Ro06_G05644	Ro_Chr6	29778945	29779786
	PbrPYL6	Pbr_Chr1	7313365	7313988	Ro07_G04754	Ro_Chr7	36612269	36613876
	PbrPYL8	Pbr_Chr1	9460893	9463333	Ro07_G18701	Ro_Chr7	1579472	1583480
	PbrPYL7	Pbr_Chr1	3651292	3653648	Ro07_G18701	Ro_Chr7	1579472	1583480
	PbrPYL9	Pbr_Chr13	185820	188146	Ro07_G18701	Ro_Chr7	1579472	1583480
	PbrPYL8	Pbr_Chr1	9460893	9463333	Ro07_G34681	Ro_Chr7	38614964	38616251
	PbrPYL7	Pbr_Chr1	3651292	3653648	Ro07_G34681	Ro_Chr7	38614964	38616251
	PbrPYL9	Pbr_Chr13	185820	188146	Ro07_G34681	Ro_Chr7	38614964	38616251
