# Supplementary material for: Genome-wide identification and comparative analysis of the PYL gene family in eight Rosaceae species and expression analysis of seeds germination in pear
Source: BMC Genomics. 2022 Mar 25;23:233. doi: 10.1186/s12864-022-08456-1 (PMC8957196; doi:10.1186/s12864-022-08456-1)
Supplement: Supplementary file 4 — Additional file 4. [file 12864_2022_8456_MOESM4_ESM.xlsx]

## Sheet: Sheet1
S_Table3. RPKM data in different tissues of 'Dangshan 'pear
Genes	Pollen	Seed	Stem	Bud	Leaves	Fruit
PbrPYL1	1.86873	24.5065	30.7068	10.3728	8.16399	9.37233
PbrPYL2	0	0.0001	0.0384871	0	0.155025	0
PbrPYL3	0	0.0914873	0.827473	0.0213895	1.08518	0
PbrPYL4	0	7.32673	10.5187	0.88503	9.6084	3.30421
PbrPYL5	0	0.01	3.86698	0.927168	17.3958	0
PbrPYL6	0	0.454055	9.15288	4.94026	4.31503	9.19368
PbrPYL7	18.3256	55.5017	166.021	101.36	177.665	110.701
PbrPYL8	3.55231	29.422	94.4572	55.5966	70.1105	79.5318
PbrPYL9	0.590721	4.8634	18.5278	28.894	42.9545	5.85402
PbrPYL10	0	0.0611295	0	0.0491461	0.0865812	0
PbrPYL11	0	0.01	0.0219345	0	0	0.271689
