# Supplementary material for: Genome-wide identification and comparative analysis of the PYL gene family in eight Rosaceae species and expression analysis of seeds germination in pear
Source: BMC Genomics. 2022 Mar 25;23:233. doi: 10.1186/s12864-022-08456-1 (PMC8957196; doi:10.1186/s12864-022-08456-1)
Supplement: Supplementary file 5 — Additional file 5. [file 12864_2022_8456_MOESM5_ESM.xlsx]

## Sheet: Sheet1
S_Table4. Primer sequences used for qRT-PCR test and vector construction.
Forward/Reverse	Sequences (5ʹ-3ʹ)
PYL1-F	GTGACGGAAGGATCTGGACC
PYL1-R	GACGCCAGCTTCTGGAGATT
PYL2-F	TGAGGAGGGGAATAATCAAGTG
PYL2-R	ATCATGTCCTCCTCCAGTGTTG
PYL3-F	AAAGGCGAGGAGGGGGATAA
PYL3-R	CCATAGTAGCCACCCCAAGC
PYL4-F	TACGTGTACGTTCGTGGACA
PYL4-R	CTTAACCAATTATGCCAGTGCTGT
PYL5-F	GGTGGTGGTGGAGTCGTATGT
PYL5-R	CATTACTTGCGTCTTGTTGGCTATA
PYL6-F	CGAACTACCGGTCCGTTACC
PYL6-R	AAACACGCACGTCTCCTCTT
PYL7-F	GTTGGCGGTGATCATAGGCT
PYL7-R	TTCCCATCAGGCACATCCAC
PYL8-F	AGGGAACACCAAGGATGAGACC
PYL8-R	CTGATGGAAAACAAGGGAAACA
PYL9-F	TGATCCAGTGCAATCTCAAATCAC
PYL9-R	TGCGGTTCTTACGATCCTACA
PYL10-F	CTCGAGACTCGTCCAAACCG
PYL10-R	CCGGCAGCCCTGACATAATA
PPYL11-F	TCGACACCTACCATATCCACG
PPYL11-R	CTGGCGGATGAAGGACCATA
TUB-F	TGGGCTTTGCTCCTCTTAC
TUB-R	CCTTCGTGCTCATCTTACC
PYL7-GFP-F	gagaacacgggggactctagaATGAGCATCGGCGGCGGC
PYL7-GFP-R	gcccttgctcaccatggatccTTGATTGATAGGTTCGGTTCGG
PYL8-GFP-F	gagaacacgggggactctagaATGAATGGGAATAGGAATGGAGG
PYL8-GFP-R	gcccttgctcaccatggatccGAGCCGATCGATTGGCTCA
PYL9-GFP-F	gagaacacgggggactctagaATGATGAATGGGAATAAGAATG
PYL9-GFP-R	gcccttgctcaccatggatccGAGCCGATCAATTGGCTCAGTTC
