# Supplementary material for: Genome-wide identification and comparative analysis of the PYL gene family in eight Rosaceae species and expression analysis of seeds germination in pear
Source: BMC Genomics. 2022 Mar 25;23:233. doi: 10.1186/s12864-022-08456-1 (PMC8957196; doi:10.1186/s12864-022-08456-1)
Supplement: Supplementary file 6 — Additional file 6. [file 12864_2022_8456_MOESM6_ESM.xlsx]

## Sheet: Sheet1
S_Table5. The expression levels of 9 PYL genes under heat, cold, drought, NaCl, and ABA treatments in pear
Gene name	heat						cold						drought						NaCl						ABA
	6 h	± SE	12 h	± SE	24 h	± SE	6 h	± SE	12 h	± SE	24 h	± SE	6 h	± SE	12 h	± SE	24 h	± SE	6 h	± SE	12 h	± SE	24 h	± SE	6 h	± SE	12 h	± SE	24 h	± SE
PbrPYL1	2.25831	0.132706	2.74476	0.142614	2.54049	0.17293	0.589636	0.110468	0.602897	0.210619	0.700715	0.0947856	2.00434	0.226096	1.7486	0.580157	4.3635	0.289711	2.16387	0.22615	1.9411	0.182155	4.30245	0.142404	1.45071	0.0912096	0.419376	0.0685837	1.55217	0.346019
PbrPYL2	0.968677	0.248424	0.783424	0.475132	2.53577	0.297234	-1.52316	0.375311	-0.968255	0.371674	-0.194377	0.102621	1.35411	0.262015	0.867327	0.391335	2.68891	0.201957	-0.212797	0.108823	1.28273	0.330506	3.61056	0.152315	0.410994	0.201094	-1.10551	0.442634	1.2272	0.194227
PbrPYL3	1.13757	0.529323	2.36319	0.202796	3.46863	0.139238	0.399326	0.227143	0.317531	0.193918	0.18765	0.116212	2.57653	0.358793	3.06043	0.105366	3.83615	0.191554	0.786839	0.365452	1.75082	0.378938	2.95388	0.126411	0.0104183	0.193561	-0.320112	0.143524	1.58614	0.280349
PbrPYL5	2.33169	0.454231	1.83774	0.262801	0.950875	0.213698	2.09966	0.234911	4.13514	0.141305	4.05085	0.172419	2.30732	0.397958	1.03106	0.417444	2.74816	0.0698447	-0.0568096	0.153154	0.447326	0.316182	1.83552	0.161229	1.34383	0.140008	-1.17683	0.406548	-0.594221	0.185022
PbrPYL7	1.38834	0.180372	2.42852	0.0594436	1.43926	0.165592	-0.0935114	0.177921	1.28776	0.273793	2.03111	0.0655433	2.66833	0.228649	4.7637	0.239911	4.20714	0.144763	1.47752	0.268048	2.21628	0.0687809	-0.774074	0.123892	1.27661	0.0863427	0.628117	0.198677	1.30957	0.318948
PbrPYL8	1.17955	0.117094	2.06414	0.068805	1.7395	0.105632	-0.837683	0.360722	-0.357895	0.346847	1.20688	0.204716	2.37003	0.200444	3.5384	0.246162	2.8724	0.467445	1.30482	0.273305	1.96493	0.103859	-0.369717	0.0947383	0.414621	0.0613034	0.625546	0.253495	1.57653	0.293599
PbrPYL9	1.53369	0.197123	1.97266	0.0531364	1.57183	0.112274	0.105424	0.143479	1.4747	0.237027	2.96121	0.102058	2.77157	0.216103	3.70587	0.129524	3.14084	0.0536732	1.01186	0.144163	1.70596	0.085621	-0.892534	0.126665	0.534619	0.107965	0.704996	0.0384212	1.3028	0.276665
PbrPYL10	0.779007	0.289833	1.7719	0.488233	3.31535	0.184938	0.153459	0.111846	0.1972	0.196533	0.441769	0.306398	2.03609	0.258655	0.639431	0.390397	4.37338	0.146476	1.9844	0.205249	3.53186	0.463382	5.96057	0.159911	1.75743	0.246952	-0.357914	0.233337	1.65418	0.348772
PbrPYL11	0.48669	0.409079	1.5481	0.129556	2.7957	0.114336	-0.338776	0.300383	0.03783	0.251351	0.925681	0.0616445	2.53137	0.227171	4.47848	0.146349	6.14695	0.167128	4.44736	0.304536	4.82499	0.244094	5.34042	0.161625	2.02186	0.0695646	0.342675	0.191842	2.36253	0.308553
The datas were calculated based on the 2−ΔΔCt method. The expression levels are equal to the mean values and transform log2 values.
